# Supplementary material for: Phylogenetic Investigation of Norovirus Transmission between Humans and Animals
Source: Viruses. 2020 Nov 10;12(11):1287. doi: 10.3390/v12111287 (PMC7698157; doi:10.3390/v12111287)
Supplement: Supplementary file 1 [file viruses-12-01287-s001.zip]

Archive with 4 entries (3 files):
- supplementary materials/
- supplementary materials/Figure Legends.docx
- supplementary materials/Figure_S1.pdf
- supplementary materials/Figure_S2.pdf
